# Supplementary material for: Integrating machine learning and bioinformatics analysis to m6A regulator-mediated methylation modification models for predicting glioblastoma patients’ prognosis and immunotherapy response
Source: Aging (Albany NY). 2023 May 23;15(10):4051–70. doi: 10.18632/aging.204495 (PMC10257999; doi:10.18632/aging.204495)
Supplement: Supplementary Table 16 [file aging-15-204495-s019.txt]

Supplementary Table 16. m6A score.
	time	status	m6Ascore	m6AscoreGroup
TCGA-06-5858-01	184.2	0	-0.491334684127724	high
TCGA-06-0221-02	594.3	1	-1.88464900652412	low
TCGA-19-0957-02	656.4	1	-0.000441012335646411	high
TCGA-19-4065-01	210.9	0	0.319973817643445	high
TCGA-19-4065-02	210.9	0	0.740601633916271	high
TCGA-14-1402-02	960.9	1	0.256857185580886	high
TCGA-06-0211-02	354.9	1	0.5276696739173	high
TCGA-06-0210-02	221.7	1	0.483200742245545	high
TCGA-06-0190-02	312.3	1	0.449038282910863	high
TCGA-19-5960-01	448.5	1	-2.26144229484825	low
TCGA-14-0736-02	453.3	1	0.586330194364748	high
TCGA-19-1389-02	138.9	1	1.06046282689379	high
TCGA-06-0125-02	1427.1	1	0.238020632216565	high
TCGA-06-0152-02	369.6	1	0.157981262767079	high
TCGA-06-0171-02	393.3	1	0.363922455933415	high
CGGA_1001	3817	0	0.796934645018296	high
CGGA_1007	345	1	0.0465970594053425	high
CGGA_1011	109	1	-0.239075746104832	high
CGGA_1015	164	1	0.454840680160556	high
CGGA_1019	212	1	0.386397211960272	high
CGGA_1023	681	1	0.158543017718513	high
CGGA_1024	3074	1	-0.153169127563381	high
CGGA_1026	1570	1	-0.500433563533379	high
CGGA_1035	567	1	1.3296564913018	high
CGGA_1039	727	1	-0.810171060221559	high
CGGA_1045	348	1	1.33822757873022	high
CGGA_1049	809	1	1.35779526549575	high
CGGA_1072	1090	1	-1.05661147315741	low
CGGA_1077	591	1	1.38318269288637	high
CGGA_1078	315	1	-0.999925763679944	low
CGGA_1083	450	1	0.54230597608099	high
CGGA_1091	1116	1	0.321745459466133	high
CGGA_1109	1348	1	-0.525642719774895	high
CGGA_1124	484	1	2.04468383525944	high
CGGA_1139	1196	1	-0.809030604819534	high
CGGA_1171	412	1	0.537875454143184	high
CGGA_1177	449	1	1.73306038760676	high
CGGA_1180	1226	0	0.857619804045989	high
CGGA_1188	256	1	0.243147347527097	high
CGGA_1214	604	1	-0.197512743522977	high
CGGA_1216	312	1	-0.791272836893288	high
CGGA_1218	286	1	0.39136625224741	high
CGGA_1224	271	1	1.07436414319422	high
CGGA_1234	705	1	0.158942759777213	high
CGGA_1237	296	1	0.384613511261955	high
CGGA_1240	19	1	1.52002836480715	high
CGGA_1251	272	1	-0.863690702351184	high
CGGA_1258	114	1	0.551684426019568	high
CGGA_1270	188	1	1.60266142118213	high
CGGA_1271	523	1	-0.576131723276119	high
CGGA_1272	124	1	0.313149656240267	high
CGGA_1283	20	1	-1.00511487253145	low
CGGA_1285	79	1	-0.127657556395841	high
CGGA_1299	550	1	0.761228932769718	high
CGGA_1301	239	1	0.523624147485178	high
CGGA_1313	379	1	1.05764140425614	high
CGGA_1320	59	1	-0.379672799999921	high
CGGA_1332	510	0	-0.699531194321568	high
CGGA_1338	1122	1	1.41138615044393	high
CGGA_1342	186	1	2.06102181043801	high
CGGA_1343	94	1	-0.0804714683091603	high
CGGA_1346	284	1	0.455235218577113	high
CGGA_1370	325	0	-0.828668266414294	high
CGGA_1393	275	1	1.02207379110775	high
CGGA_272	217	1	0.753728435274488	high
CGGA_274	610	0	0.748403211517598	high
CGGA_318	222	1	2.56657945460941	high
CGGA_413	183	0	0.0287880401789516	high
CGGA_483	277	1	0.183420397661006	high
CGGA_494	4435	0	-1.56789077691092	low
CGGA_499	122	1	-0.492927622053306	high
CGGA_525	138	1	1.06683680572702	high
CGGA_604	381	1	1.37745841086109	high
CGGA_624	122	1	1.33644828050885	high
CGGA_658	372	1	0.215026678022556	high
CGGA_669	607	1	-1.84309754111491	low
CGGA_676	376	1	0.151553692942281	high
CGGA_679	263	1	0.305209746297467	high
CGGA_680	2373	1	-0.743245618500012	high
CGGA_700	170	0	-2.03065393943296	low
CGGA_731	503	1	1.27268609720636	high
CGGA_773	443	1	-0.671553895131356	high
CGGA_782	289	1	0.348854067158258	high
CGGA_789	345	1	0.520612196902232	high
CGGA_802	681	1	1.26940375372576	high
CGGA_804	614	0	-0.515034558340451	high
CGGA_808	1167	0	-0.245029221238688	high
CGGA_837	432	1	0.635773266140971	high
CGGA_842	204	1	1.85718652800057	high
CGGA_848	239	0	0.605918988289548	high
CGGA_850	564	0	-0.307131952260353	high
CGGA_859	387	1	1.17974553936219	high
CGGA_876	159	1	1.16007349881111	high
CGGA_878	863	1	-0.644194358404515	high
CGGA_902	193	1	1.50082760106349	high
CGGA_D02	484	1	1.12778243085942	high
CGGA_D03	423	1	-0.781155264410949	high
CGGA_D09	233	1	-0.040355850663781	high
CGGA_D26	263	1	0.746573032843858	high
CGGA_D32	358	1	0.663489234058926	high
CGGA_D35	661	1	0.897292720495517	high
CGGA_D36	34	1	1.22581262285953	high
CGGA_D37	965	1	1.63435532097329	high
CGGA_D51	135	1	1.14241579069257	high
CGGA_D57	766	1	0.154068418038897	high
CGGA_342	500	1	0.81132559636123	high
CGGA_719	101	1	0.0739176994665576	high
CGGA_1060	227	1	-2.25520210517353	low
CGGA_1068	68	1	0.965894327866507	high
CGGA_1105	609	1	-0.032049557942166	high
CGGA_1129	168	1	-0.858012865269528	high
CGGA_1136	236	1	-0.0688764034419867	high
CGGA_1170	346	1	-0.934828491648123	high
CGGA_1175	441	1	-0.157201537756835	high
CGGA_1219	2120	1	-2.14190888505874	low
CGGA_1227	1197	1	-1.49562168674874	low
CGGA_1287	533	1	-1.79660220433942	low
CGGA_1314	172	1	0.194136664396791	high
CGGA_1324	848	1	-0.296405927235464	high
CGGA_1375	92	1	-1.36907386581947	low
CGGA_1381	46	1	-0.328012867338433	high
CGGA_1384	191	1	-1.49930057242467	low
CGGA_1394	139	1	-2.14672429848086	low
CGGA_1409	2727	0	-2.45642129635337	low
CGGA_1412	296	1	-0.626058160476736	high
CGGA_374	493	1	-1.61405489277108	low
CGGA_491	1074	1	-1.2738651427769	low
CGGA_545	555	1	-0.132253135073861	high
CGGA_710	660	1	-0.188134379441275	high
CGGA_747	970	1	-1.80591706567233	low
CGGA_761	1840	1	-0.363858603741553	high
CGGA_822	2237	1	-2.97354955924145	low
CGGA_899	231	1	-0.514674182051521	high
CGGA_D34	147	1	-0.37599233883433	high
CGGA_D38	689	1	-1.53587696085023	low
CGGA_D59	NA	NA	-1.28842718376414	low
CGGA_518	212	1	-1.77658066002235	low
CGGA_J100	NA	NA	-2.30626817432509	low
CGGA_1008	315	1	-0.265527431322206	high
CGGA_1053	370	1	-0.131357059717152	high
CGGA_1070	333	1	0.581853299989156	high
CGGA_1073	270	1	0.78368041975924	high
CGGA_1074	86	1	0.515849985712753	high
CGGA_1099	122	1	0.68017464944961	high
CGGA_1114	460	1	0.839664272581569	high
CGGA_1116	248	1	-1.31313139500308	low
CGGA_1119	422	1	0.155229444921517	high
CGGA_1197	942	1	-0.771825663208123	high
CGGA_1275	183	1	0.157331036965156	high
CGGA_1450	957	1	-2.39879627668819	low
CGGA_1460	209	1	0.218787987519232	high
CGGA_1475	182	1	0.560083558856003	high
CGGA_759	1263	1	-0.290226026796773	high
CGGA_D30	215	1	0.143737286180771	high
CGGA_1017	768	1	-3.09826236884847	low
CGGA_1036	806	1	0.678779035270183	high
CGGA_1041	3593	0	-2.41857609557247	low
CGGA_1075	398	1	1.13132549085981	high
CGGA_1086	1977	1	-0.318182874507374	high
CGGA_1103	585	1	-1.7083299642709	low
CGGA_1106	420	1	1.36215435682011	high
CGGA_1130	402	1	0.155310509009252	high
CGGA_1134	59	1	1.35647682177952	high
CGGA_1135	1244	1	0.51690942167643	high
CGGA_1138	411	1	-0.651668127058477	high
CGGA_1142	1005	1	-0.418602461147847	high
CGGA_1164	1022	1	-1.44171485212403	low
CGGA_1172	3131	0	0.557234894477177	high
CGGA_120	288	1	-0.5555306207512	high
CGGA_1208	161	1	2.1702536084094	high
CGGA_1236	191	1	-1.64643622737984	low
CGGA_1248	138	1	0.518150764486546	high
CGGA_1255	118	1	1.16365657259151	high
CGGA_1256	2557	0	0.322392745763482	high
CGGA_1257	192	1	-0.807418000285011	high
CGGA_1260	177	1	0.477369489566759	high
CGGA_1262	166	1	0.3596805499152	high
CGGA_1282	1116	1	-0.490765369328136	high
CGGA_1325	NA	NA	-1.45554209747652	low
CGGA_1326	322	1	0.594847572693878	high
CGGA_1337	2172	1	-0.317006225616358	high
CGGA_1353	1022	1	0.577659561554418	high
CGGA_1354	530	1	-0.0529294016785003	high
CGGA_1365	253	1	0.0265738208403747	high
CGGA_1371	2791	0	0.393822308945499	high
CGGA_1378	378	1	-0.963644950556082	high
CGGA_1380	291	1	0.417617206381194	high
CGGA_1382	284	1	-0.0487025488085289	high
CGGA_1387	90	1	0.0899139323750424	high
CGGA_139	694	1	-1.956497306684	low
CGGA_1391	426	0	0.434189012763642	high
CGGA_1392	473	1	1.39713044518679	high
CGGA_1402	2742	0	1.3665976836515	high
CGGA_1403	679	1	-2.16578901689014	low
CGGA_1410	825	1	-1.12992051258382	low
CGGA_1415	2719	0	1.52993979932194	high
CGGA_1418	287	1	-0.476441679500312	high
CGGA_1419	249	1	-0.436542576114576	high
CGGA_1420	364	1	-0.286447021657224	high
CGGA_1422	204	1	-0.533376581190509	high
CGGA_1425	640	1	-1.25711756139838	low
CGGA_1426	133	1	-1.18531445143432	low
CGGA_1429	2685	0	-2.23493363246834	low
CGGA_1430	162	1	-1.48752154266984	low
CGGA_1433	394	1	0.87112677993962	high
CGGA_1441	1882	1	1.3354339750934	high
CGGA_1444	378	1	-0.363443745795556	high
CGGA_1451	438	1	1.56207708225676	high
CGGA_1452	468	1	1.54517833841008	high
CGGA_1457	312	1	0.484734751031306	high
CGGA_1461	226	1	-0.157449540521722	high
CGGA_1462	174	1	1.07668016562594	high
CGGA_1467	866	1	-2.50863405041316	low
CGGA_1472	1025	1	0.284893911462059	high
CGGA_1476	299	1	0.12225546505779	high
CGGA_1478	542	1	-0.509477210560386	high
CGGA_1480	405	1	1.30306793623474	high
CGGA_1481	131	1	0.278184534894526	high
CGGA_1486	184	1	-0.886288215060636	high
CGGA_1491	246	1	-1.43083452965833	low
CGGA_1492	268	1	0.957940036050222	high
CGGA_1494	269	1	-1.61141153682011	low
CGGA_1496	330	1	-2.57342627177641	low
CGGA_1498	NA	NA	-0.0193473805476695	high
CGGA_1500	108	1	-0.240152927702839	high
CGGA_1501	222	1	0.819077961260029	high
CGGA_1503	777	1	0.95793517295726	high
CGGA_1505	172	1	0.224122722806388	high
CGGA_1507	715	1	0.612890001842042	high
CGGA_1520	297	1	-0.71173491761673	high
CGGA_1521	205	1	-0.701217477779536	high
CGGA_1529	583	1	-0.585970000140605	high
CGGA_1534	27	1	-0.724221190107467	high
CGGA_1535	232	1	0.964100277764137	high
CGGA_1537	97	1	0.505757793475754	high
CGGA_1538	247	1	0.821693467066999	high
CGGA_1539	2462	0	-2.17413421261943	low
CGGA_1541	67	1	0.0918685991320807	high
CGGA_1542	184	0	-1.73686722193019	low
CGGA_1543	723	1	0.756961837208337	high
CGGA_1546	223	1	1.77429744454757	high
CGGA_1548	1054	1	1.19426032600153	high
CGGA_1551	347	1	1.82272361321368	high
CGGA_1558	130	1	0.450251565168088	high
CGGA_1559	603	1	-0.652273465541608	high
CGGA_1560	459	1	-0.609893242435204	high
CGGA_1564	190	1	0.193753492589571	high
CGGA_1571	412	0	-0.558341979520052	high
CGGA_1572	160	1	0.494889550033701	high
CGGA_1586	232	1	1.79689227819584	high
CGGA_1595	2363	0	-0.0806188272025493	high
CGGA_1596	205	1	-0.189010054477319	high
CGGA_1597	174	1	1.16357991791006	high
CGGA_1601	710	1	1.19611466275072	high
CGGA_1603	356	1	1.5978895436639	high
CGGA_1604	740	1	-0.0383843580800881	high
CGGA_1605	321	1	-0.962495620981997	high
CGGA_1611	1158	1	-1.3689561404224	low
CGGA_1612	718	1	1.64914319220482	high
CGGA_1613	250	0	1.0215115787193	high
CGGA_1615	586	1	0.992536129260521	high
CGGA_1624	87	1	0.345207866028611	high
CGGA_1626	696	1	1.03298069892601	high
CGGA_1631	221	1	0.407375877960001	high
CGGA_1634	366	1	0.0680599597137848	high
CGGA_1635	332	1	-3.06773435231825	low
CGGA_1641	291	1	0.195139080625326	high
CGGA_1643	NA	NA	-0.216085099607365	high
CGGA_1644	173	1	0.885391666931317	high
CGGA_1650	1283	1	-2.61342869406591	low
CGGA_1654	NA	NA	1.07491988801319	high
CGGA_1656	149	1	-0.314439850965258	high
CGGA_1658	1574	1	1.32173978467236	high
CGGA_1659	387	1	0.447883323357632	high
CGGA_1663	290	1	1.13356985926764	high
CGGA_1666	249	1	0.31690779723708	high
CGGA_1678	657	1	-0.422083318679884	high
CGGA_1681	346	1	1.28377279901756	high
CGGA_1682	345	1	0.470125230057602	high
CGGA_1684	NA	NA	1.2747583218909	high
CGGA_1687	2118	0	0.87750628562816	high
CGGA_1690	592	1	1.03101928233865	high
CGGA_1694	624	1	1.06761129310699	high
CGGA_1697	89	1	-0.31003303670347	high
CGGA_1698	388	1	1.00543862312652	high
CGGA_1699	2088	0	-2.00136876061564	low
CGGA_1702	168	1	-1.00919228487327	low
CGGA_1706	2068	0	1.64721478790172	high
CGGA_1708	1122	1	1.42970855790819	high
CGGA_1709	415	1	-0.224907867079661	high
CGGA_1713	332	1	-0.560356593849486	high
CGGA_1722	349	1	0.506208724194857	high
CGGA_1727	1980	0	-0.149190984870864	high
CGGA_1728	917	1	-0.592967891182771	high
CGGA_1729	244	1	0.56698148788915	high
CGGA_1735	813	1	-1.93824498790238	low
CGGA_1736	938	1	0.278868889360917	high
CGGA_1740	363	1	-0.801377521076004	high
CGGA_1744	1936	0	1.36537177805199	high
CGGA_1749	401	1	0.0714349103175124	high
CGGA_1750	250	1	-0.333208723897227	high
CGGA_1758	414	1	-0.817330396537968	high
CGGA_1764	710	1	0.100396331178511	high
CGGA_1767	86	1	-0.619230551310725	high
CGGA_1769	1854	0	-2.02706870510235	low
CGGA_1770	267	1	0.0751838116467847	high
CGGA_1773	104	1	0.646082704927414	high
CGGA_1776	259	1	-0.412381212494663	high
CGGA_1780	1826	0	-0.970436850850035	high
CGGA_1785	329	1	0.135909756019531	high
CGGA_1807	247	1	-1.10956510822047	low
CGGA_1811	304	1	0.797131669402369	high
CGGA_1812	780	1	0.487972957930262	high
CGGA_1814	221	1	0.450471091295221	high
CGGA_1815	185	1	0.871611859922357	high
CGGA_1817	399	1	-0.437155244238851	high
CGGA_1819	1005	1	-0.28253800979831	high
CGGA_1820	77	1	0.375798700919531	high
CGGA_1826	44	1	-0.465189303636251	high
CGGA_1833	494	1	0.671081589226311	high
CGGA_1840	1179	0	-0.585859739406255	high
CGGA_1857	157	1	1.11409231912252	high
CGGA_1865	89	1	-0.281837478855693	high
CGGA_1866	127	1	-0.0745002313604351	high
CGGA_1870	1556	0	-1.64084995535199	low
CGGA_1886	338	1	0.302885079662025	high
CGGA_1899	176	1	0.229632154568984	high
CGGA_1901	540	1	1.66233825220304	high
CGGA_1908	298	1	-0.123227055428292	high
CGGA_1911	1451	0	-0.0827949436168134	high
CGGA_1912	507	1	1.51317527304512	high
CGGA_1916	NA	NA	-0.991506116263112	low
CGGA_1946	142	1	1.35534412766083	high
CGGA_1953	73	1	1.0082645543277	high
CGGA_1955	457	1	-0.274228273115136	high
CGGA_1972	1291	0	1.48877381943367	high
CGGA_1976	73	1	0.383688755427652	high
CGGA_1985	380	1	-0.685598830742627	high
CGGA_2003	780	1	-0.0664956958159372	high
CGGA_2008	44	1	0.864628268811255	high
CGGA_2024	328	1	-1.89597938618961	low
CGGA_2038	NA	1	-1.13737348042652	low
CGGA_2039	702	0	-0.564780426960253	high
CGGA_2047	598	1	-0.50294375497536	high
CGGA_2053	1031	0	-1.49776889946701	low
CGGA_2056	1019	0	1.00192291969287	high
CGGA_2062	41	1	0.688890486501215	high
CGGA_2075	266	1	0.858443555977545	high
CGGA_2078	280	1	1.2164405905657	high
CGGA_2082	571	0	0.595841225856465	high
CGGA_2088	NA	NA	0.894794497363363	high
CGGA_2106	892	0	-1.27335852275969	low
CGGA_2115	171	1	-0.016301797163965	high
CGGA_487	156	1	0.251968878152115	high
CGGA_509	623	1	-0.151824128191789	high
CGGA_530	506	1	0.167265873701153	high
CGGA_568	285	1	1.03431622786438	high
CGGA_777	146	1	0.290780568213124	high
CGGA_831	546	1	0.65899264416294	high
CGGA_869	537	0	1.4946891252818	high
CGGA_D53	NA	NA	-0.948612767969542	high
CGGA_P100	268	1	-0.00439485489557258	high
CGGA_P102	1269	1	0.387937340020883	high
CGGA_P106	71	1	0.630734230926938	high
CGGA_P109	407	1	-0.0340036891559353	high
CGGA_P112	834	1	-1.29658602127164	low
CGGA_P116	305	1	-0.169725952181498	high
CGGA_P136	842	1	-1.53285832835983	low
CGGA_P143	261	1	1.45141301321959	high
CGGA_P15	723	1	-0.511430296686709	high
CGGA_P154	NA	NA	-3.08185736634443	low
CGGA_P16	NA	NA	-2.0120076502124	low
CGGA_P160	219	1	1.03612711137348	high
CGGA_P164	1553	0	-0.743170715916847	high
CGGA_P175	183	1	-0.376776589662084	high
CGGA_P178	1442	0	-1.49428179234325	low
CGGA_P180	260	1	-0.16708545147706	high
CGGA_P182	1512	0	1.11221070341038	high
CGGA_P199	203	1	0.229783245287677	high
CGGA_P205	583	1	-0.319576287424588	high
CGGA_P22	406	1	-0.763598493036092	high
CGGA_P25	147	1	0.21609350369054	high
CGGA_P28	107	1	-0.0403708513338878	high
CGGA_P280	1342	0	-0.996847012741075	low
CGGA_P283	1331	0	-0.190322446004864	high
CGGA_P295	273	1	0.0298225908759037	high
CGGA_P335	1203	0	-0.072875820709517	high
CGGA_P385	1112	0	-1.25650454748815	low
CGGA_P401	788	1	-0.206327039591531	high
CGGA_P411	440	1	-0.983867989610802	high
CGGA_P415	195	1	1.19482185999204	high
CGGA_P499	NA	NA	0.63456089008462	high
CGGA_P512	541	1	-0.535039262149661	high
CGGA_P585	344	1	0.532359077628743	high
CGGA_P596	777	0	-0.743458470741694	high
CGGA_P609	726	0	-0.63815789239352	high
CGGA_P610	345	1	0.916593984856707	high
CGGA_P619	236	1	0.460980756182547	high
CGGA_P625	161	1	0.139381765121377	high
CGGA_P7	110	1	1.96294483276289	high
CGGA_P87	240	1	0.562509806564706	high
CGGA_P89	294	1	0.0946279483257253	high
CGGA_P99	679	0	-1.06093137270801	low
TCGA-02-0099-01	104.4	1	0.715561480387758	high
TCGA-06-0150-01	583.5	1	0.209363311064992	high
TCGA-06-0142-01	66	1	-0.924420662636476	high
TCGA-06-0178-01	2642.1	1	-1.09993747807461	low
TCGA-02-0011-01	621	1	-2.07277474641316	low
TCGA-06-0125-01	1427.1	1	0.0233062372894674	high
TCGA-06-0141-01	308.4	1	0.991510839424559	high
TCGA-06-0132-01	759.9	1	0.0847769541274285	high
TCGA-06-0174-01	96.6	1	-0.493846034516427	high
TCGA-02-0064-01	591.3	1	1.07402081653351	high
TCGA-06-0171-01	393.3	1	-0.124032491517623	high
TCGA-06-0211-01	354.9	1	-0.0510868036266183	high
TCGA-06-0122-01	184.2	1	0.581399415516513	high
TCGA-02-0014-01	2475.6	1	-1.72982997025819	low
TCGA-02-0052-01	377.4	1	0.103952963720768	high
TCGA-06-0219-01	21.6	1	0.0361776670132224	high
TCGA-06-0157-01	95.7	1	-0.185358940857515	high
TCGA-02-0114-01	2997	1	-1.70894831865452	low
TCGA-06-0145-01	69.9	1	-0.661848324542214	high
TCGA-06-0124-01	611.1	1	0.761269544836716	high
TCGA-02-0038-01	321.3	1	0.196506097917463	high
TCGA-06-0201-01	11.7	1	0.212674679814776	high
TCGA-02-0116-01	1467.6	1	-0.365243963742858	high
TCGA-02-0021-01	2328	1	-0.796452663346077	high
TCGA-06-0154-01	417.9	1	1.0600818357424	high
TCGA-02-0010-01	1061.4	1	-1.10548783396871	low
TCGA-06-0195-01	221.7	1	-0.927102079352601	high
TCGA-02-0057-01	595.2	1	0.309597180563589	high
TCGA-06-0190-01	312.3	1	1.06037243250952	high
TCGA-06-0173-01	134.1	1	0.324979588933816	high
TCGA-06-0158-01	324.3	1	-0.0426166050515866	high
TCGA-02-0069-01	860.4	0	-0.815136523920738	high
TCGA-02-0115-01	469.2	1	-0.400617793649424	high
TCGA-06-0208-01	252.3	1	-0.490912725478694	high
TCGA-06-0126-01	207.9	1	-0.462800091401076	high
TCGA-02-0006-01	549.9	1	0.823233076501929	high
TCGA-02-0089-01	508.5	1	0.544956518542299	high
TCGA-06-0188-01	1336.5	1	-0.0703859161972544	high
TCGA-02-0107-01	529.2	1	1.31752376386435	high
TCGA-06-0128-01	681	1	-0.852749660529735	high
TCGA-02-0060-01	180.3	1	-1.03002608546292	low
TCGA-02-0001-01	352.8	1	0.327825460020501	high
TCGA-06-0197-01	166.5	1	0.908219667364375	high
TCGA-06-0237-01	408.9	1	-0.741339770019413	high
TCGA-02-0058-01	250.2	1	-1.57823718172936	low
TCGA-06-0165-01	319.2	1	-1.55258681725263	low
TCGA-06-0137-01	800.4	1	-0.1283293920975	high
TCGA-06-0159-01	282.9	1	0.595140778418837	high
TCGA-02-0055-01	75	1	0.863034470364195	high
TCGA-06-0206-01	229.5	1	-0.033745586054467	high
TCGA-06-0184-01	2095.2	1	-0.596144547730943	high
TCGA-06-0209-01	228.6	1	1.12623199128449	high
TCGA-06-0187-01	816	1	0.927317283828148	high
TCGA-06-0221-01	594.3	1	-0.768551201286596	high
TCGA-02-0007-01	694.8	1	-0.43583030309341	high
TCGA-06-0156-01	175.5	1	1.17414492745984	high
TCGA-06-0169-01	98.7	1	1.03966232449804	high
TCGA-06-0138-01	726.3	1	0.381868811042919	high
TCGA-06-0139-01	356.7	1	1.16546766245646	high
TCGA-02-0043-01	549	1	-0.0476962381012836	high
TCGA-02-0028-01	2715.3	1	-1.02659066285326	low
TCGA-06-0185-01	2213.4	0	-0.413285150041979	high
TCGA-02-0054-01	196.2	1	-0.105928531136161	high
TCGA-06-0214-01	450.3	1	-0.252886099725889	high
TCGA-06-0151-01	1396.5	1	0.939136227501708	high
TCGA-02-0003-01	141.9	1	-1.16487325153807	low
TCGA-06-0130-01	388.2	1	0.402760384323867	high
TCGA-02-0024-01	1591.8	1	-0.400365011198541	high
TCGA-06-0166-01	175.5	1	0.299015317389337	high
TCGA-06-0189-01	462.3	1	0.922967337789023	high
TCGA-06-0168-01	589.5	1	1.52557311308457	high
TCGA-02-0086-01	264	1	1.0311230890049	high
TCGA-06-0240-01	612	1	-1.12367618214285	low
TCGA-02-0033-01	84.9	1	1.26133971204783	high
TCGA-02-0075-01	624.9	1	0.359628239405635	high
TCGA-02-0034-01	423.9	1	1.27689592667101	high
TCGA-02-0037-01	108.3	1	0.562477780780087	high
TCGA-02-0085-01	1538.4	1	0.296598325827318	high
TCGA-02-0083-01	681	1	0.0797884535349502	high
TCGA-06-0140-01	6	1	0.83822830666893	high
TCGA-06-0176-01	2727.9	0	1.00448884747982	high
TCGA-02-0046-01	206.1	1	-0.507438491368767	high
TCGA-06-0210-01	221.7	1	1.10197305629413	high
TCGA-06-0143-01	351.9	1	1.64520029637691	high
TCGA-06-0241-01	1459.5	1	0.307528956398069	high
TCGA-06-0160-01	353.7	1	-1.89368304575201	low
TCGA-02-0071-01	164.7	1	0.956027159656087	high
TCGA-02-0047-01	441.6	1	-0.00239356395126091	high
TCGA-06-0129-01	1009.2	1	-1.66348579347083	low
TCGA-02-0113-01	2777.4	0	-0.279005450166404	high
TCGA-02-0080-01	2689.5	1	-2.86143003135776	low
TCGA-02-0102-01	810	1	0.712775372944613	high
TCGA-06-0147-01	533.1	1	1.38851634600249	high
TCGA-02-0074-01	305.4	1	-0.382649284480385	high
TCGA-06-0148-01	302.7	1	0.23212560131644	high
TCGA-06-0213-01	15.9	1	0.863921935800523	high
TCGA-02-0027-01	364.8	1	-0.246137103798611	high
TCGA-06-0133-01	428.7	1	-0.619538847161907	high
TCGA-02-0009-01	317.4	1	-1.3827017811497	low
TCGA-06-2567-01	131.1	1	0.948735940579523	high
TCGA-12-0703-01	611.1	1	-0.3221689413267	high
TCGA-14-1821-01	533.1	1	-2.0658724472136	low
TCGA-08-0373-01	132	1	0.912239031957801	high
TCGA-26-1438-01	300.6	0	1.1631913845561	high
TCGA-14-1402-01	960.9	1	0.80703526706186	high
TCGA-16-1045-01	870.3	1	0.593920522382765	high
TCGA-19-1388-01	388.2	1	-1.2337428562148	low
TCGA-19-0963-01	427.8	1	-0.0748698814184928	high
TCGA-14-0736-01	453.3	1	1.14357384925796	high
TCGA-19-1387-01	178.5	0	0.0273647509566176	high
TCGA-14-1452-01	213	1	0.800082963723402	high
TCGA-14-1823-01	535.2	1	0.739777620984426	high
TCGA-06-0749-01	80.7	1	-0.605502360677668	high
TCGA-06-1086-01	204.9	1	-0.579277986025383	high
TCGA-12-0618-01	389.4	1	-0.750136743081212	high
TCGA-08-0525-01	479.1	1	1.06480358716219	high
TCGA-12-1598-01	469.2	1	-0.0718004588973057	high
TCGA-12-0692-01	109.5	1	0.355963763742119	high
TCGA-02-0422-01	434.7	1	0.319376193889352	high
TCGA-06-2564-01	178.5	0	-0.0547229633262426	high
TCGA-02-0004-01	339.9	1	0.640194695859245	high
TCGA-08-0392-01	21.6	1	0.198106323353763	high
TCGA-06-0179-01	607.2	1	0.563649805012614	high
TCGA-06-1801-01	354.9	1	-0.910501774932244	high
TCGA-14-0871-01	867.3	1	-0.538067763598657	high
TCGA-12-3649-01	456.3	1	-1.14698130097669	low
TCGA-28-1749-01	276	0	-0.92576774646887	high
TCGA-08-0358-01	668.1	1	-1.04133925351583	low
TCGA-28-1746-01	6	0	-0.412227379387881	high
TCGA-14-0787-01	66.9	1	0.355206629453771	high
TCGA-28-1757-01	3.9	0	0.391423648275417	high
TCGA-06-0162-01	102.6	1	0.229887380747694	high
TCGA-12-1092-01	651.3	1	0.892889101165576	high
TCGA-12-1094-01	366.6	1	0.565793600806492	high
TCGA-28-1747-01	75.9	1	-0.654512805688644	high
TCGA-08-0345-01	52.2	1	0.938899453840894	high
TCGA-02-0260-01	507.6	1	-0.468059508169353	high
TCGA-27-2519-01	542.1	1	0.241954125407337	high
TCGA-06-0412-01	286.8	1	1.31689502839716	high
TCGA-27-1835-01	638.7	1	-1.89266403117278	low
TCGA-02-0440-01	339.9	1	-0.105883187571283	high
TCGA-27-2521-01	502.5	1	-1.09666871775095	low
TCGA-12-1599-01	769.8	1	0.679774359194127	high
TCGA-06-1087-01	121.2	1	-0.111469095237135	high
TCGA-06-0397-01	270	1	0.511120256585933	high
TCGA-08-0356-01	932.4	1	0.596557831441209	high
TCGA-06-0152-01	369.6	1	0.636999661269005	high
TCGA-06-0645-01	172.5	1	1.48379938432491	high
TCGA-19-2624-01	4.8	1	-0.594832400106106	high
TCGA-19-0957-01	656.4	1	0.129578052314796	high
TCGA-12-0776-01	291.6	1	1.29993452169678	high
TCGA-15-1449-01	398.1	1	-1.0300245254669	low
TCGA-28-1751-01	228.6	0	1.34242478617028	high
TCGA-12-3651-01	380.4	1	-0.931865768830057	high
TCGA-12-3650-01	328.2	1	-0.894577652431418	high
TCGA-19-0955-01	352.8	0	-0.706495970025453	high
TCGA-06-0409-01	2169.3	1	1.46902112673577	high
TCGA-19-1787-01	379.5	1	-0.55100195923486	high
TCGA-15-1446-01	572.7	0	-0.504295421039627	high
TCGA-14-1453-01	34.5	1	-0.911782716331787	high
TCGA-19-2620-01	145.8	1	-0.562038983659797	high
TCGA-06-0649-01	63	1	-0.0268788933319142	high
TCGA-12-1597-01	665.1	1	-1.05238216497159	low
TCGA-02-0337-01	753	1	0.906196914690662	high
TCGA-02-0285-01	415.8	1	0.683608657174409	high
TCGA-27-2527-01	431.7	1	0.0894776843865953	high
TCGA-02-0332-01	770.7	1	0.442765944449185	high
TCGA-14-0865-01	494.7	1	-0.84989475112746	high
TCGA-12-1088-01	3825	1	1.19431711816798	high
TCGA-12-3646-01	1319.7	1	-1.30825965094116	low
TCGA-27-1836-01	900.9	1	-0.787616022904338	high
TCGA-08-0524-01	217.8	1	-1.01697734798019	low
TCGA-08-0244-01	680.1	1	0.458704266671778	high
TCGA-12-0691-01	363.6	1	-1.61176631699234	low
TCGA-14-0790-01	412.8	1	-1.72232385170229	low
TCGA-32-2616-01	220.8	1	-0.392037055365427	high
TCGA-41-2573-01	268.2	0	-0.408673028055481	high
TCGA-14-3477-01	113.4	0	-0.938534003746759	high
TCGA-12-1095-01	474.9	1	0.486100608795065	high
TCGA-08-0517-01	1759.2	1	-0.639890882690526	high
TCGA-19-2621-01	32.4	1	-0.662441195059325	high
TCGA-14-0812-01	97.5	1	0.349165197177692	high
TCGA-14-1458-01	200.1	1	-2.852037755791	low
TCGA-08-0360-01	461.1	1	1.4313632857699	high
TCGA-02-0451-01	486	1	0.0846428369217825	high
TCGA-02-2470-01	387.3	1	0.918215393241379	high
TCGA-02-0317-01	366.6	1	-0.695286811860632	high
TCGA-08-0510-01	128.1	1	0.278654825401143	high
TCGA-02-0048-01	96.6	1	-0.978619202856573	high
TCGA-14-0817-01	161.7	1	0.526766155337487	high
TCGA-19-2619-01	289.8	0	0.133252883539278	high
TCGA-28-1753-01	36.6	0	0.818843352490136	high
TCGA-08-0349-01	293.7	1	0.546660608031514	high
TCGA-06-0402-01	7.8	1	-0.829965835800358	high
TCGA-32-1982-01	139.8	1	0.275314389955013	high
TCGA-12-0615-01	460.2	1	0.0667553051105441	high
TCGA-06-0875-01	1302.9	0	-0.816950663081914	high
TCGA-12-0656-01	2841.3	1	-0.622023578330784	high
TCGA-08-0516-01	587.4	1	-1.77620187848486	low
TCGA-08-0390-01	418.8	1	-0.171598751228742	high
TCGA-14-1454-01	904.8	1	-0.773883040964915	high
TCGA-12-0820-01	553.8	1	-0.538579931816106	high
TCGA-02-0111-01	694.8	1	1.36006866718119	high
TCGA-06-0745-01	235.5	1	0.112284915981207	high
TCGA-02-0333-01	131.1	1	0.14414223689835	high
TCGA-14-1827-01	176.4	1	-0.184546777995969	high
TCGA-06-2570-01	944.1	0	-0.540033865904488	high
TCGA-14-1825-01	228.6	1	-1.02514516926116	low
TCGA-12-0616-01	441.6	1	0.224584219896288	high
TCGA-02-0432-01	1412.4	1	-2.92221564105043	low
TCGA-02-0290-01	477.9	1	0.817480699423322	high
TCGA-15-1447-01	1594.5	0	-1.01785577856559	low
TCGA-12-0818-01	2750.7	1	-2.53230318045188	low
TCGA-27-1832-01	295.8	1	1.7269998239651	high
TCGA-12-0775-01	228.6	1	0.96383054150496	high
TCGA-08-0380-01	447.3	1	-0.131309730448384	high
TCGA-06-0876-01	1384.8	0	0.634441789586486	high
TCGA-19-1385-01	322.2	1	0.594099113844161	high
TCGA-02-0023-01	603.3	1	-0.025183817906228	high
TCGA-06-0182-01	109.5	1	-0.105483460359297	high
TCGA-19-1788-01	110.4	1	-3.38094870044072	low
TCGA-06-0750-01	27.6	1	0.669366600501001	high
TCGA-28-2506-01	201.9	0	-1.80860498212634	low
TCGA-12-0828-01	268.2	1	0.280842039200331	high
TCGA-06-0747-01	80.7	1	-0.665250916165263	high
TCGA-02-0456-01	100.5	1	1.3043695249757	high
TCGA-12-0821-01	318.3	1	0.25910821104381	high
TCGA-08-0347-01	770.7	1	0.458719686830758	high
TCGA-16-1055-01	308.4	1	0.706606544800777	high
TCGA-02-0015-01	618	1	0.986038449117087	high
TCGA-08-0359-01	101.4	1	0.0348392930107851	high
TCGA-02-2486-01	609	1	0.765536823297791	high
TCGA-12-0819-01	743.1	1	-0.694681642930111	high
TCGA-06-1802-01	459.3	1	0.889810547717866	high
TCGA-16-1063-01	418.8	1	-0.576605152344247	high
TCGA-27-1830-01	151.8	1	0.759894493553872	high
TCGA-08-0512-01	1263.6	1	1.45577775888094	high
TCGA-06-0413-01	94.5	1	0.378363273926165	high
TCGA-06-0744-01	1405.5	1	-0.80673018966454	high
TCGA-14-2555-01	238.5	0	0.37343587731806	high
TCGA-19-0960-01	258.3	0	-1.6853524256137	low
TCGA-06-2559-01	147.9	1	0.485592654841162	high
TCGA-08-0350-01	876	1	-0.462811844321178	high
TCGA-02-0325-01	318.3	1	0.256243748944371	high
TCGA-19-2625-01	122.1	1	0.879419949667391	high
TCGA-02-0266-01	531.3	1	0.651019920397081	high
TCGA-27-1837-01	420.9	1	-0.585896789313709	high
TCGA-12-0827-01	1161.9	1	-0.160236365396146	high
TCGA-12-1097-01	435.6	1	0.259349564709784	high
TCGA-02-0070-01	750.9	0	0.309449017043726	high
TCGA-06-2569-01	12.9	0	-1.14298077436211	low
TCGA-28-1760-01	141	0	1.16591169196128	high
TCGA-06-1800-01	803.1	1	0.915524949183149	high
TCGA-12-1093-01	479.1	1	0.821442002263291	high
TCGA-12-1091-01	995.4	1	0.67842311944243	high
TCGA-28-1752-01	254.4	0	0.604186011339686	high
TCGA-16-1060-01	273.9	1	1.53284699141434	high
TCGA-14-0786-01	690.9	1	-0.368241115366447	high
TCGA-27-2528-01	473.1	1	-0.0530890176584774	high
TCGA-27-1834-01	1215.3	1	-1.29324156727901	low
TCGA-06-2565-01	498.6	1	-0.484663920563271	high
TCGA-12-1090-01	227.7	1	-1.40507040764138	low
TCGA-02-0068-01	792.3	1	0.682187145098097	high
TCGA-32-2638-01	754.8	1	0.152482498910247	high
TCGA-27-1838-01	345	1	0.948797433789266	high
TCGA-02-0324-01	231.6	1	0.142229026788828	high
TCGA-14-1795-01	59.1	1	0.891421373657788	high
TCGA-02-0016-01	2609.7	1	-0.908793543127475	high
TCGA-28-1755-01	46.2	1	-0.23460308323612	high
TCGA-27-2524-01	227.7	1	1.55016698658621	high
TCGA-02-0446-01	277.8	1	0.772865402826467	high
TCGA-02-0087-01	1731.6	0	-1.08816086635772	low
TCGA-14-1401-01	112.5	1	0.566265167551571	high
TCGA-12-3648-01	807.3	1	-1.06456719693777	low
TCGA-08-0357-01	1126.5	1	0.248423227464002	high
TCGA-12-3653-01	435.6	1	-1.36556015421001	low
TCGA-14-0867-01	61.2	1	0.758254356519666	high
TCGA-06-2561-01	529.2	1	0.12018545537727	high
TCGA-08-0348-01	364.8	1	-0.138009949995618	high
TCGA-02-0106-01	349.8	1	0.966682269973747	high
TCGA-12-0822-01	704.7	1	0.466433688738616	high
TCGA-14-1456-01	1227.9	0	-1.63041719208219	low
TCGA-12-0662-01	1144.2	1	0.70681196751553	high
TCGA-14-1451-01	692.7	1	0.368918291596549	high
TCGA-06-0644-01	378.3	1	0.729994347778108	high
TCGA-02-0258-01	495.6	1	-2.61570601699292	low
TCGA-06-0192-01	1167.9	1	1.12321388447788	high
TCGA-12-1089-01	174.3	1	-1.93794623702683	low
TCGA-27-1833-01	726.3	1	-1.27582404186181	low
TCGA-12-0772-01	1614.3	1	1.2914477683427	high
TCGA-08-0514-01	332.1	1	-0.5875865717301	high
TCGA-06-0879-01	1211.1	1	0.340844520992326	high
TCGA-12-1602-01	203.1	1	0.555987987691328	high
TCGA-08-0389-01	460.2	1	-0.261284064031297	high
TCGA-06-1084-01	717.6	1	1.1445253868973	high
TCGA-06-2558-01	374.4	1	0.0512901804984656	high
TCGA-02-0039-01	315.3	1	0.260198477119784	high
TCGA-19-1789-01	97.5	1	-2.26399931553209	low
TCGA-32-2632-01	265.2	1	0.129259219950379	high
TCGA-02-0104-01	1948.5	1	-0.932551103398726	high
TCGA-26-1799-01	280.8	1	0.0347496676191224	high
TCGA-02-0026-01	737.1	1	0.162553787415404	high
TCGA-32-2615-01	477.9	1	1.23344797832054	high
TCGA-28-2514-01	157.8	0	-0.218364007721982	high
TCGA-06-0686-01	425.7	1	0.118917476367943	high
TCGA-12-0688-01	799.2	1	-0.248319005043814	high
TCGA-02-0084-01	378.3	1	-0.358516869157611	high
TCGA-08-0520-01	322.2	1	0.0937656689765997	high
TCGA-12-0773-01	1296	1	-0.377685814869111	high
TCGA-02-0338-01	317.4	1	-1.18823724242081	low
TCGA-02-2483-01	459.3	0	-0.488040955345608	high
TCGA-27-2523-01	481.8	1	-0.657299884106423	high
TCGA-06-0155-01	313.5	1	0.898872189437864	high
TCGA-12-0769-01	451.5	1	-0.0451803688439998	high
TCGA-32-1976-01	14.7	1	-0.235160968585683	high
TCGA-19-1786-01	214.8	0	-0.728893014059384	high
TCGA-02-0271-01	433.5	1	0.574284690202849	high
TCGA-06-0881-01	496.8	1	1.50581789744903	high
TCGA-06-0194-01	139.8	1	1.37542590122743	high
TCGA-02-0330-01	477	1	0.532314815924071	high
TCGA-12-0670-01	778.5	1	-0.63610034491436	high
TCGA-06-0146-01	602.1	1	-1.00857862090963	low
TCGA-14-1459-01	372.6	1	0.507491186438144	high
TCGA-06-0743-01	791.4	1	-0.265887949178223	high
TCGA-12-0619-01	1046.7	1	0.788061350854415	high
TCGA-28-2513-01	218.7	0	1.23254672606994	high
TCGA-27-1831-01	497.7	1	0.654706373132011	high
TCGA-14-2554-01	524.4	1	0.645694111175591	high
TCGA-12-0780-01	445.5	1	-0.224427327282749	high
TCGA-06-0878-01	214.8	0	0.976683116962614	high
TCGA-08-0352-01	38.4	1	0.773756189680082	high
TCGA-12-1099-01	124.2	1	-0.213330033707679	high
TCGA-06-0648-01	293.7	1	-0.41939058489672	high
TCGA-02-0289-01	425.7	1	-0.595488528377685	high
TCGA-19-1791-01	3.9	0	-1.62228889310998	low
TCGA-14-1037-01	578.4	1	0.878054356451391	high
TCGA-14-0866-01	789.3	1	0.382309546786259	high
TCGA-08-0518-01	579.6	1	0.0689081136319687	high
TCGA-14-1396-01	33.6	1	-0.116075597573446	high
TCGA-06-0177-01	125.1	1	0.838632300821667	high
TCGA-06-2557-01	32.4	1	-0.186412125525234	high
TCGA-02-0269-01	322.2	1	-0.904501951955644	high
TCGA-08-0344-01	3473.1	1	-1.47254749296841	low
TCGA-27-2526-01	85.8	1	-1.17047625072342	low
TCGA-08-0351-01	1958.4	1	-1.41697202257659	low
TCGA-02-0430-01	316.5	1	-0.0910491202652479	high
TCGA-12-1096-01	273	1	0.685472667702897	high
TCGA-14-1794-01	29.7	1	0.858118717698545	high
TCGA-06-0646-01	172.5	1	1.13530843345187	high
TCGA-19-2629-01	726.3	1	-1.14960949559278	low
TCGA-28-2509-01	142.8	0	0.477345976302456	high
TCGA-02-2466-01	503.7	1	-0.287125634345988	high
TCGA-12-0654-01	227.7	1	0.71334423176347	high
TCGA-12-1600-01	441.6	1	-0.799110982555356	high
TCGA-02-0321-01	296.7	1	0.73684016718104	high
TCGA-14-1455-01	27.6	1	0.551492889272098	high
TCGA-16-0849-01	781.5	0	-1.196587925324	low
TCGA-32-1986-01	380.4	1	0.776408657246535	high
TCGA-12-0657-01	3	1	-0.617284171722292	high
TCGA-28-1756-01	84.9	0	-1.94613657780198	low
TCGA-16-1460-01	192.3	0	-1.34857722947175	low
TCGA-08-0353-01	252.3	1	-0.0126386731577857	high
TCGA-14-1034-01	477.9	1	1.12358958780713	high
TCGA-14-0789-01	337.2	1	0.90152197994986	high
TCGA-27-2518-01	742.2	1	-0.638544682380472	high
TCGA-02-0059-01	286.8	1	0.688145402027682	high
TCGA-06-0414-01	1052.7	1	-0.107842590981039	high
TCGA-14-0783-01	186.3	1	0.469095284441363	high
TCGA-02-2485-01	463.2	0	-0.978440963585799	high
TCGA-14-1829-01	214.8	0	0.943161416161018	high
TCGA-08-0355-01	736.2	1	0.0652083931696478	high
TCGA-14-0813-01	40.5	1	0.0569753491777175	high
TCGA-06-0127-01	119.4	1	-0.278023100772006	high
TCGA-15-0742-01	412.8	1	-0.235623911242308	high
TCGA-12-0707-01	851.4	1	0.476654529090899	high
TCGA-06-0216-01	724.5	1	0.696032266380358	high
TCGA-08-0509-01	376.5	1	0.845432239456571	high
TCGA-08-0529-01	552	1	0.012554494326473	high
TCGA-12-0826-01	832.8	1	-0.536211117980091	high
TCGA-02-0326-01	219.9	1	0.102506232537755	high
TCGA-02-0051-01	452.4	1	1.21823352289776	high
TCGA-19-0962-01	19.8	1	0.10848970133973	high
TCGA-19-0964-01	101.4	0	-0.284924426726292	high
TCGA-16-1056-01	419.7	1	0.158214931578369	high
TCGA-19-2623-01	225.6	0	0.407607476361433	high
TCGA-41-2571-01	25.5	1	-0.565151522021339	high
TCGA-02-0281-01	119.4	1	-0.753383225560363	high
TCGA-19-1386-01	272.1	1	-0.95031068965268	high
TCGA-08-0245-01	1134.3	1	-0.835286051672699	high
TCGA-08-0521-01	144	1	-0.505098219668128	high
TCGA-08-0531-01	226.8	1	-0.662554619981179	high
TCGA-06-0164-01	1706.1	1	0.456334389826459	high
TCGA-06-0238-01	399	1	-0.623420048148098	high
TCGA-08-0346-01	252.3	1	0.417530240384885	high
TCGA-28-1750-01	250.2	0	0.87581654067489	high
TCGA-06-0175-01	121.2	1	0.978820886987403	high
TCGA-26-1443-01	213.9	0	-0.569120817276522	high
TCGA-06-0410-01	141	1	0.0798002265905548	high
TCGA-02-0025-01	1281.3	1	0.960557532297673	high
TCGA-26-1440-01	291.6	0	0.157349788650388	high
TCGA-32-1970-01	461.1	1	-1.10099736016995	low
TCGA-08-0375-01	366.6	1	-0.112383191352396	high
TCGA-16-0848-01	527.4	1	0.000647848382629947	high
TCGA-19-1389-01	138.9	1	1.40006929702358	high
TCGA-06-2566-01	179.4	1	-1.43139182375321	low
TCGA-12-0620-01	313.5	1	0.713957373498073	high
TCGA-28-2502-01	19.8	0	1.25372396318597	high
TCGA-06-0394-01	324.3	1	1.08115341903841	high
TCGA-08-0246-01	125.1	1	0.473886071612008	high
TCGA-19-1392-01	109.5	1	-0.231459531716461	high
TCGA-06-0149-01	258.3	1	0.238938981447845	high
TCGA-08-0354-01	538.2	1	0.70033549572021	high
TCGA-02-0339-01	371.7	1	-1.11203770646624	low
TCGA-06-2563-01	918.6	0	-1.09838776531261	low
TCGA-02-0079-01	816.9	1	0.768616881231102	high
TCGA-32-2634-01	683.1	0	-0.200088100959676	high
TCGA-16-1062-01	636.6	1	0.321487972642702	high
TCGA-16-0846-01	117.3	1	-0.793305807693727	high
TCGA-12-1098-01	119.4	1	-2.0691073553803	low
TCGA-12-0829-01	617.1	1	0.592445298663994	high
TCGA-06-2562-01	376.5	1	0.293551613104594	high
TCGA-12-3644-01	1791.6	1	0.176594807779933	high
TCGA-16-1047-01	137.1	1	0.363691691820819	high
TCGA-19-1390-01	760.8	1	-0.732790707308051	high
TCGA-06-1805-01	1016.1	0	-0.98846239167544	low
TCGA-08-0386-01	540	1	-0.109309064281644	high
TCGA-41-2575-01	285.9	1	-0.546686975783684	high
TCGA-12-0778-01	447.3	1	1.29350332658766	high
TCGA-12-3652-01	1046.7	1	0.567734870887664	high
TCGA-41-3392-01	29.7	1	-0.401962679576491	high
TCGA-06-0882-01	622.8	1	0.522913971801885	high
TCGA-16-0850-01	490.8	1	-1.65728148289071	low
TCGA-08-0385-01	80.7	1	-0.913085207929864	high
TCGA-26-5136-01	568.8	1	-0.0277778712415437	high
TCGA-28-5207-01	338.1	1	-0.979589974471156	high
TCGA-06-5418-01	81.9	1	0.865217269894483	high
TCGA-76-4932-01	1437	1	-0.384176049203811	high
TCGA-12-5295-01	447.3	1	-0.161137236811758	high
TCGA-76-4934-01	75.9	1	-0.479541241368647	high
TCGA-28-5216-01	408.9	0	0.539401764968927	high
TCGA-76-4929-01	109.5	1	-0.621092930765021	high
TCGA-12-5299-01	96.6	1	0.327265068985051	high
TCGA-26-5133-01	445.5	0	-1.9693180166628	low
TCGA-26-5139-01	47.4	0	0.768084527944628	high
TCGA-76-4935-01	1104.9	1	-0.903196866565608	high
TCGA-06-5414-01	269.1	0	0.767677941740783	high
TCGA-06-5416-01	201	0	-0.40390738949893	high
TCGA-28-5204-01	447.3	1	-0.773027167260364	high
TCGA-28-5220-01	382.5	1	-0.770755398462661	high
TCGA-76-4926-01	135.9	1	-0.0907424068732908	high
TCGA-26-5132-01	282	0	0.211074586042778	high
TCGA-76-4925-01	144	1	0.656661901521185	high
TCGA-28-5208-01	536.1	1	0.0373444580280006	high
TCGA-32-5222-01	576.6	1	-0.791344812542347	high
TCGA-06-5415-01	256.2	0	-0.512619368354953	high
TCGA-28-5215-01	330.3	1	0.241364303199366	high
TCGA-28-5213-01	937.2	0	1.24790094055097	high
TCGA-28-5209-01	435.6	0	-0.411259576707986	high
TCGA-76-4931-01	275.1	1	-0.122999998696746	high
TCGA-28-5214-01	702.6	1	0.699115032797224	high
TCGA-26-5135-01	266.1	1	-0.247737538163801	high
TCGA-28-5219-01	680.1	0	0.405056497755491	high
TCGA-76-4927-01	527.4	1	0.486658198236798	high
TCGA-06-5417-01	152.7	0	-2.0953611048426	low
TCGA-28-5218-01	154.8	1	1.20998166050115	high
TCGA-76-4928-01	92.7	1	0.37701669350999	high
TCGA-12-5301-01	61.2	1	0.47746789619883	high
TCGA-26-5134-01	164.7	0	-0.0065163234716639	high
TCGA-32-4208-01	633.6	0	-0.228915561255101	high
TCGA-32-1978-01	474.9	1	0.16934731031029	high
TCGA-32-2494-01	622.8	1	1.32382772319249	high
TCGA-41-2572-01	400.2	1	0.0964555596318187	high
TCGA-26-1439-01	415.8	1	1.243405499151	high
TCGA-32-1991-01	507.6	1	0.994849333993108	high
TCGA-32-4213-01	595.2	0	1.1320373309783	high
TCGA-32-4210-01	111.3	1	-0.873315623582852	high
TCGA-32-1977-01	3	0	0.855240314160661	high
TCGA-32-2495-01	450.3	1	-0.922748397762097	high
TCGA-19-1790-01	151.8	1	1.52050313068798	high
TCGA-41-3393-01	132.9	1	1.03034092671374	high
TCGA-32-4719-01	325.2	1	-0.395863653880121	high
TCGA-32-1973-01	631.8	1	0.15663128868287	high
TCGA-19-4068-01	135	0	-1.10333626388911	low
TCGA-41-4097-01	6	1	0.354412645845226	high
TCGA-32-2491-01	366.6	1	1.29576985232684	high
TCGA-19-2631-01	210	1	-0.157424852022615	high
TCGA-32-1987-01	445.5	1	0.822210387132455	high
TCGA-32-4211-01	377.4	1	-0.29105448725341	high
TCGA-06-0939-01	802.2	1	1.19823469677845	high
TCGA-41-3915-01	354.9	1	1.3182772742695	high
TCGA-14-4157-01	102.6	0	-1.82289545007543	low
TCGA-06-5410-01	106.5	1	1.16111141147119	high
TCGA-81-5911-01	531.3	0	1.0179240906193	high
TCGA-19-5953-01	141.9	1	-1.06659246344477	low
TCGA-76-6286-01	628.8	1	-0.750981736578607	high
TCGA-06-6389-01	233.7	0	-0.473802753447132	high
TCGA-41-6646-01	373.5	1	0.406868394586234	high
TCGA-87-5896-01	788.4	0	-1.4511383637796	low
TCGA-06-5408-01	351.9	1	0.582642418343462	high
TCGA-76-6664-01	1085.1	0	0.683703133369006	high
TCGA-15-1444-01	1514.7	1	-1.51756094324979	low
TCGA-76-6656-01	144.9	1	0.445120421375632	high
TCGA-19-5955-01	53.1	1	0.324034547743581	high
TCGA-06-5859-01	137.1	0	-0.656617772008483	high
TCGA-76-6282-01	511.5	1	0.790459175418613	high
TCGA-06-6695-01	249.3	0	0.22136003995233	high
TCGA-06-1804-01	408	1	-0.928592767657723	high
TCGA-28-6450-01	162.6	1	-0.267799157309994	high
TCGA-06-6694-01	220.8	1	-0.0687662944020472	high
TCGA-41-5651-01	453.3	1	-1.0589448185847	low
TCGA-06-6698-01	142.8	0	0.111495772977221	high
TCGA-74-6584-01	224.7	0	-1.2243124276089	low
TCGA-74-6573-01	103.5	1	0.263469175285066	high
TCGA-06-6700-01	142.8	0	-0.787937426696157	high
TCGA-32-1980-01	35.4	1	0.251611792722629	high
TCGA-76-6660-01	112.5	1	0.0438575181735965	high
TCGA-76-6191-01	500.7	1	0.62188985889452	high
TCGA-06-5856-01	112.5	1	-0.309405132548317	high
TCGA-26-1442-01	939.3	0	-2.12135517703475	low
TCGA-26-6173-01	237.6	0	-0.15639206217826	high
TCGA-19-5958-01	421.8	1	-0.017523921429066	high
TCGA-19-5951-01	240.6	1	-0.22199924383267	high
TCGA-76-6285-01	250.2	1	-0.0425006671836125	high
TCGA-32-1979-01	584.4	1	0.744458955601209	high
TCGA-14-0740-01	358.8	1	-0.6708649801074	high
TCGA-19-5947-01	199.2	1	0.99837258491851	high
TCGA-14-1395-01	41.4	1	-1.84541320095112	low
TCGA-19-5954-01	362.7	1	0.541116606778852	high
TCGA-28-5211-01	352.8	0	1.41989762755995	high
TCGA-76-6662-01	1032.9	1	0.964584283853989	high
TCGA-19-5952-01	566.7	1	1.06352877427148	high
TCGA-76-6280-01	341.1	1	0.594583694306075	high
TCGA-06-5411-01	250.2	1	-0.293341212450025	high
TCGA-76-6661-01	716.4	1	0.128250534705714	high
TCGA-06-0650-01	706.5	1	1.36999186667607	high
TCGA-81-5910-01	48.3	1	0.0310861447767987	high
TCGA-74-6575-01	626.7	0	1.40739872942249	high
TCGA-26-6174-01	69.9	0	-0.878355969932062	high
TCGA-06-6391-01	44.4	1	-0.771233171042323	high
TCGA-06-6697-01	385.2	0	0.0200318498108679	high
TCGA-06-6701-01	148.8	0	-2.22850477753778	low
TCGA-06-6693-01	3614.1	1	0.270248791515776	high
TCGA-06-5412-01	135.9	1	0.36661715731891	high
TCGA-19-5959-01	503.7	1	0.303447994074228	high
TCGA-74-6581-01	246.3	0	0.558985745598976	high
TCGA-74-6577-01	130.2	0	1.15884046323126	high
TCGA-14-0862-01	86.7	1	0.628584311668557	high
TCGA-14-1043-01	23.7	1	0.998541750389408	high
TCGA-76-6193-01	80.7	1	0.840163023004128	high
TCGA-06-6388-01	156.6	1	-0.196978309285089	high
TCGA-14-0781-01	28.5	1	1.29216109968346	high
TCGA-06-6390-01	161.7	1	0.0238898265178731	high
TCGA-76-6283-01	162.6	1	1.35915703916459	high
TCGA-76-6657-01	150.9	1	0.0791820118126761	high
TCGA-06-5413-01	264	0	0.714801815461219	high
TCGA-14-1450-01	1762.2	0	1.04814557124264	high
TCGA-74-6578-01	429.6	0	1.22632549862294	high
TCGA-19-5956-01	674.1	1	-1.20264063224887	low
TCGA-06-6699-01	46.2	0	-0.536850534188747	high
CGGA_11	155	1	-0.955635000934684	high
CGGA_124	414	1	0.300717209790499	high
CGGA_126	1177	1	-0.132935577016304	high
CGGA_168	3086	0	0.568423519913784	high
CGGA_172	462	1	0.959220877056671	high
CGGA_195	486	1	-0.733242425201124	high
CGGA_203	188	1	-0.160501844257302	high
CGGA_221	287	1	1.97960700553495	high
CGGA_225	1741	1	-1.55822245071215	low
CGGA_240	386	1	0.26261072608356	high
CGGA_287	571	1	1.01672917374753	high
CGGA_292	812	1	-0.399179709850852	high
CGGA_370	338	1	-0.65257924676005	high
CGGA_373	281	1	0.312867888730707	high
CGGA_375	657	1	1.34775459424819	high
CGGA_377	398	1	-0.287579357671462	high
CGGA_380	165	1	0.976650638920675	high
CGGA_404	NA	NA	0.851299564736889	high
CGGA_419	198	1	1.6553206903584	high
CGGA_437	1025	1	-0.216846254520945	high
CGGA_439	3813	1	-1.44303014993952	low
CGGA_442	1555	1	-0.870904167260421	high
CGGA_444	225	1	-1.26058519910887	low
CGGA_451	795	1	0.621686821639661	high
CGGA_454	412	1	0.441909596837981	high
CGGA_512	4371	0	-1.2858431677123	low
CGGA_527	439	1	-0.413546408163696	high
CGGA_547	1337	1	-1.15119576702897	low
CGGA_549	413	1	-1.96312893517055	low
CGGA_557	257	1	0.547687007615328	high
CGGA_570	3602	0	-0.52834427708876	high
CGGA_573	946	1	0.591970062935989	high
CGGA_575	551	1	1.59135723743129	high
CGGA_588	773	1	-0.0906538604502757	high
CGGA_593	242	1	-0.112597088575374	high
CGGA_594	4318	0	0.236428005181757	high
CGGA_597	733	1	-0.61769713398959	high
CGGA_606	325	1	1.75588097441796	high
CGGA_609	512	0	-1.26648817782871	low
CGGA_612	2023	1	-1.63434568436078	low
CGGA_640	4117	0	1.85121835806901	high
CGGA_646	363	1	0.635278929434996	high
CGGA_649	147	1	-1.08026556724946	low
CGGA_654	626	1	-0.0294260211172591	high
CGGA_664	4224	0	-2.46848459076226	low
CGGA_683	688	0	0.93968764880561	high
CGGA_684	714	1	0.787714783089369	high
CGGA_686	348	1	1.2698284835141	high
CGGA_693	1195	1	0.551512125946237	high
CGGA_699	570	1	1.71729529046259	high
CGGA_709	406	1	0.868934573508378	high
CGGA_713	27	1	0.10526985038134	high
CGGA_714	400	1	-0.673240246474408	high
CGGA_729	687	1	-0.107644985848127	high
CGGA_741	396	1	0.167172425633017	high
CGGA_764	67	1	0.435156645754826	high
CGGA_775	255	1	1.67266697337829	high
CGGA_778	175	1	-0.978026023176973	high
CGGA_907	177	1	0.901262912014991	high
CGGA_156	179	1	-0.112239609936753	high
CGGA_178	972	1	-0.311194074498144	high
CGGA_205	292	1	-0.23401791233333	high
CGGA_210	300	1	0.235845042077506	high
CGGA_218	313	1	-1.78151602114143	low
CGGA_255	591	1	1.87260402920578	high
CGGA_264	383	1	-0.710378185110806	high
CGGA_308	823	1	-0.900125184999021	high
CGGA_311	230	1	-1.5376377896588	low
CGGA_324	336	1	-0.193071127597267	high
CGGA_335	385	1	-0.332274781586571	high
CGGA_345	1547	0	0.330377396051894	high
CGGA_346	104	1	1.0604347754795	high
CGGA_366	255	1	0.706058997788634	high
CGGA_371	811	1	1.75694638561776	high
CGGA_401	168	1	-1.30066661248752	low
CGGA_436	955	1	0.946311298041532	high
CGGA_464	403	1	-0.469783802749375	high
CGGA_504	563	1	-0.626067126104772	high
CGGA_628	480	1	1.17654185774432	high
CGGA_734	466	1	-0.0887995812971292	high
CGGA_D60	196	1	-0.709753625050819	high
CGGA_104	440	0	-1.01747091844825	low
CGGA_462	361	1	-1.07033743234197	low
CGGA_798	136	1	0.0682309132092064	high
GSM2198606	518.7	1	1.3413251992114	high
GSM2198607	1281.3	0	-1.97675032610556	low
GSM2198608	375.9	1	1.92235536320539	high
GSM2198609	249.6	1	1.82393568950611	high
GSM2198610	407.4	1	-1.79139301819744	low
GSM2198611	766.5	1	0.0292631062418079	high
GSM2198612	1387.8	1	-1.37405475284235	low
GSM2198613	948.9	0	-0.210745517127024	high
GSM2198614	134.1	1	0.164823820831875	high
GSM2198615	499.2	1	-1.08504836344054	low
GSM2198616	546.3	1	1.75412931570942	high
GSM2198617	1286.1	0	-0.405300244187392	high
GSM2198618	377.7	1	-0.410454227930403	high
GSM2198619	1047.6	0	-1.57673149776277	low
GSM2198620	490.2	1	-0.913705702823377	high
GSM2198621	397.5	1	-0.277120828244619	high
GSM2198622	195.3	1	1.46675553979558	high
GSM2198623	320.4	1	1.9704905476275	high
GSM2198624	1010.1	1	0.51437516009421	high
GSM2198625	351	1	-1.67732545053063	low
GSM2198626	814.8	1	-0.237603622523051	high
GSM2198627	659.7	0	0.291996836124251	high
GSM2198628	239.7	1	0.107920889967955	high
GSM2198629	390.6	1	0.296766909781592	high
GSM2198630	1074	1	-0.0464836802632141	high
GSM2198631	413.4	1	0.368163440901008	high
GSM2198632	779.1	0	-2.40277668811993	low
GSM2198633	576	1	1.84178965473174	high
GSM2198634	525.6	1	-0.0115523140103183	high
GSM2198635	522.6	1	-1.47039836737134	low
GSM2198636	473.4	0	-0.0848886403998411	high
GSM2198637	277.2	1	0.592025212259943	high
GSM2198638	455.7	1	1.19230782483146	high
GSM2198639	1273.2	0	-1.72869058103485	low
GSM2198640	276.3	0	-1.33243418670543	low
GSM2198641	555.3	1	1.15676274155608	high
GSM2198642	557.4	1	-1.31721807775824	low
GSM2198643	357.9	1	1.03882341606807	high
GSM2198644	541.5	1	-0.930399746775622	high
GSM2198645	585	1	-2.37925342375788	low
GSM2198646	684.6	0	0.00848606561436279	high
GSM2198647	185.4	1	-0.00296313982962772	high
GSM2198648	331.5	1	-0.0431103083823557	high
GSM2198649	582.9	1	2.09162398941114	high
GSM2198650	295.8	1	0.397486172786796	high
GSM2198651	643.2	0	0.528199748131127	high
GSM2198652	952.8	1	-0.019308301847185	high
GSM2198653	333.3	1	-0.544892980856401	high
GSM2198654	380.7	1	0.469574641452208	high
GSM2198655	283.2	1	2.16766766165451	high
GSM1912920	1024	1	0.637908917272754	high
GSM1912921	878	1	-0.849678326324436	high
GSM1912922	356	1	-1.38908798709301	low
GSM1912923	657	1	1.57157489967469	high
GSM1912924	188	1	0.177484635023376	high
GSM1912925	588	1	-0.94431421068807	high
GSM1912926	1234	0	-1.09025272188123	low
GSM1912927	385	1	0.0125619564310087	high
GSM1912928	710	0	0.135877099154748	high
GSM1912929	175	1	-0.623550689214673	high
GSM1912930	386	1	0.607771710264801	high
GSM1912931	419	1	0.597795935134319	high
GSM1912932	414	1	0.535461066290649	high
GSM1912933	559	0	-0.492241499229544	high
GSM1912934	1299	0	-1.67202891023463	low
GSM1912935	1407	1	-1.06374244682962	low
GSM1912936	694	0	0.0740454419675423	high
GSM1912937	162	1	-0.613605522454846	high
GSM1912938	640	1	0.336318549411722	high
GSM1912939	399	1	0.0603897932844321	high
GSM1912940	1097	0	-1.6378625457036	low
GSM1912941	253	1	1.90591182687858	high
GSM1912942	413	1	-1.53164038203643	low
GSM1912943	810	1	-0.535445765808656	high
GSM1912944	325	1	2.065233040845	high
GSM1912945	554	1	1.85675371997813	high
GSM1912946	312	1	1.30751343268179	high
GSM1912947	563	1	1.35791479794851	high
GSM1912948	961	0	-2.42154331961809	low
GSM1912949	27	1	0.472635435922184	high
GSM1912950	198	1	1.89073429508199	high
GSM1912951	565	1	-0.987297826058838	high
GSM1912952	1165	0	-1.00617285069866	low
GSM1912953	285	1	-1.03217379827405	low
GSM1912954	742	1	0.709884143093322	high
GSM1912955	396	1	0.449318545254197	high
GSM1912956	504	1	-1.24834237555883	low
GSM1912957	554	1	0.971266584702989	high
GSM1912958	526	1	1.57986250178326	high
GSM1912959	714	1	0.982594697952181	high
GSM1912960	823	0	2.1290384375972	high
GSM1912961	790	0	-2.05668442483258	low
GSM1912962	533	1	0.304467114278367	high
GSM1912963	363	1	1.22537152065664	high
GSM1912964	412	1	0.705125305535402	high
GSM1912965	364	1	-0.710735616200962	high
GSM1912966	1304	0	-0.130394227608431	high
GSM1912967	455	1	-0.316325721205294	high
GSM1912968	145	1	-0.126092095015201	high
GSM1912969	584	1	1.88357444652996	high
GSM1912970	567	1	-0.0399412311200973	high
GSM1912971	414	1	-0.284721215771609	high
GSM1912972	429	1	0.498361892719917	high
GSM1912973	653	0	-0.354705543270562	high
GSM1912974	145	0	0.218054290960912	high
GSM1912975	313	1	-1.2570734440827	low
GSM1912976	962	0	-0.0600999736596809	high
GSM1912977	826	1	0.0469639492415173	high
GSM1912978	257	1	0.80951154291318	high
GSM1912979	593	1	-2.15141637749543	low
GSM1061661	1300	1	-1.69885733928452	low
GSM1061662	352	1	1.31678214170566	high
GSM1061663	988	1	-1.58327636639255	low
GSM1061664	305	1	0.420287150617933	high
GSM1061665	417	1	1.16972970280073	high
GSM1061666	617	1	1.33042497182364	high
GSM1061667	3020	0	-1.35910264104516	low
GSM1061668	506	1	-0.800440390689554	high
GSM1061669	396	1	-0.668993676084592	high
GSM1061670	263	1	-1.53105868049913	low
GSM1061671	698	1	0.967470423338185	high
GSM1061672	286	1	0.865885753799416	high
GSM1061673	1189	1	-0.601158975748404	high
GSM1061674	641	1	2.19271533720759	high
GSM1061675	630	1	-0.0164373651873254	high
GSM1061676	405	1	1.49682402010103	high
GSM1061677	1082	1	-0.571677898114802	high
GSM1061678	2034	1	-0.126387656667285	high
GSM1061679	111	1	0.748133392577774	high
GSM1061680	261	1	1.82461042849504	high
GSM1061681	347	1	0.840623441786452	high
GSM1061682	268	1	1.40576693251354	high
GSM1061683	350	1	0.905086423639411	high
GSM1061684	525	1	0.0472909812280391	high
GSM1061685	1922	0	-1.62507820012177	low
GSM1061686	1411	1	-1.09976038520926	low
GSM1061687	436	1	-1.20144902186666	low
GSM1061688	154	1	1.16723851116285	high
GSM1061689	427	1	0.14095675612882	high
GSM1061690	2134	0	-1.32034228504943	low
GSM1061691	432	1	1.31801273851078	high
GSM1061692	653	1	-1.74512574811218	low
GSM1061693	1737	1	-1.29532949222534	low
GSM1061694	358	1	-0.584597182138236	high
GSM1061695	565	1	-0.66786578382927	high
GSM1061696	20	1	0.0794438703412052	high
GSM1061697	1519	0	-1.6938829519271	low
GSM1061698	1427	0	-1.61433784021673	low
GSM1061699	33	1	1.23580345026758	high
GSM1061700	900	1	-0.121526966459386	high
GSM1061701	1356	0	-1.56484022561255	low
GSM1061702	323	1	0.697625702417795	high
GSM1061703	811	1	0.106556043904374	high
GSM1061704	827	1	-0.472671642567154	high
GSM1061705	474	1	0.0435517360707	high
GSM1061706	1768	0	-1.11270172616787	low
GSM1061707	1710	0	-1.31768637930412	low
GSM1061708	587	1	1.89633885166682	high
GSM1061709	308	1	2.00839120043475	high
GSM1061710	144	1	1.38033485111577	high
